# Supplementary material for: Primate dental function and evolution: longitudinal 3D tooth wear in wild baboons
Source: Evol Hum Sci. 2026 Mar 24;8:e12. doi: 10.1017/ehs.2026.10041 (PMC13112123; doi:10.1017/ehs.2026.10041)
Supplement: Towle et al. supplementary material 1 — Towle et al. supplementary material [file S2513843X26100413sup001.xlsx]

## Sheet: SOM
Individual	Tooth	Alignment (% Points within 25.0 microns)	Volume Change (mm³)	mm³ per mm²	Maximum Surface Deviation	Mean Surface Deviation	1995 Dentine Exposure %	1998 Dentine Exposure %	1995 Modified Scott Score	1998 Modified Scott Score
11007	P3	91.5	5.179	0.207	675.3	191.5	n/a	n/a	n/a	n/a
11007	P4	87.3	8.113	0.294	864	302.8	n/a	n/a	n/a	n/a
11007	M1	90.3	22.044	0.45	1205.1	266	9.06775	18.047	14	16
11007	M2	80.2	25.589	0.424	1319.5	420.5	2.13545	7.43146	11	15
11009	P3	94.9	2.391	0.074	979.9	111.3	n/a	n/a	n/a	n/a
11009	P4	82.2	9.095	0.283	1042.8	271.7	n/a	n/a	n/a	n/a
11009	M1	95.2	11.512	0.188	989.8	142.7	3.08249	12.4983	13	17
11009	M2	85.3	34.208	0.464	1708.6	275.2	1.06591	6.55583	9	16
11011	P3	82.5	8.353	0.309	891.5	206.8	n/a	n/a	n/a	n/a
11011	P4	93	5.891	0.194	979.7	122.9	n/a	n/a	n/a	n/a
11011	M1	90.7	21.147	0.45	1706	359.8	1.41142	10.0939	10	17
11011	M2	80.7	8.275	0.115	1927.7	238.5	0	1.84107	5	12
11022	P3	90	4.317	0.147	697.1	211.9	n/a	n/a	n/a	n/a
11022	P4	87.5	6.343	0.197	759.8	266.5	n/a	n/a	n/a	n/a
11022	M1	92.5	16.31	0.254	1207.2	257.9	15.9193	24.8352	15	19
11022	M2	94	17.791	0.265	952.4	230.5	7.77132	13.5668	13	19
11022	M3	94.6	8.666	0.163	772.7	126.9	2.13336	5.64011	11	16
11023	P4	91.7	7.533	0.209	757.5	167	n/a	n/a	n/a	n/a
11023	M1	81.3	39.917	0.525	1329.7	579.6	34.8667	50.0543	23	25
11023	M2	83.7	46.166	0.454	1299.1	487.4	15.2798	31.4252	16	19
11023	M3	81.2	18.092	0.255	865.6	252.6	2.62338	9.03859	12	16
11018	P3	86.3	23.715	0.652	3964.8	1414	n/a	n/a	n/a	n/a
11018	P4	87.3	11.169	0.369	1276.3	396.4	n/a	n/a	n/a	n/a
11018	M1	90.9	12.984	0.247	1194.9	287	14.6846	27.6252	16	20
11018	M2	85.3	56.33	0.674	1928.4	681.8	9.45645	17.4307	16	20
11019	P3	80.5	7.416	0.188	2811.3	372.2	n/a	n/a	n/a	n/a
11019	P4	84.2	6.493	0.198	983.6	167.5	n/a	n/a	n/a	n/a
11019	M1	85	28.018	0.312	1538	260.7	2.06162	10.6268	14	16
11019	M2	89.8	24.708	0.336	1529.7	178.7	0.209024	4.23625	10	14
11015	M1	87	20.62	0.369	1322.5	251.6	0.768721	3.08245	11	13
11020	M1	84.6	20.878	0.399	2393.6	318.5	2.41119	8.51637	13	16
11020	M2	83.8	39.556	0.617	1510.9	308.2	0.434921	2.53593	8	13
11030	P3	86.1	1.539	0.069	1078	95.1	n/a	n/a	n/a	n/a
11030	P4	89.9	5.981	0.178	755.1	116.4	n/a	n/a	n/a	n/a
11030	M1	87.3	3.081	0.049	289.2	62.6	15.9566	20.8563	17	18
11030	M2	86.8	21.698	0.261	866	276	8.51811	13.3752	17	20
11030	M3	89.5	18.94	0.277	1200.9	268.8	4.57619	12.2589	15	19
11038	P3	85.8	8.602	0.268	569.9	311.1	n/a	n/a	n/a	n/a
11038	P4	95.4	14.036	0.356	957.4	308.3	n/a	n/a	n/a	n/a
11038	M1	93.4	26.102	0.47	1431.5	466.8	22.8822	51.8088	17	26
11038	M2	92.8	47.599	0.6	1987.4	606.4	16.267	33.2907	17	23
11038	M3	92.5	14.37	0.229	1157.6	248.9	2.42502	12.9658	11	16
11039	P3	90.2	6.646	0.256	636.9	319.3	n/a	n/a	n/a	n/a
11039	P4	85.9	6.867	0.223	1021.8	317.4	n/a	n/a	n/a	n/a
11039	M1	84.5	13.553	0.244	2296.3	382.5	28.6235	43.8536	18	20
11039	M2	81.1	9.433	0.156	990.4	139.1	4.9476	10.1616	16	19
11039	M3	80.4	27.972	0.507	787.9	74.5	0.407914	2.68281	7	11
11050	M1	86.7	22.303	0.488	1007.6	245.5	0	2.41365	5	13
11053	P3	82.1	3.676	0.118	847.6	180.4	n/a	n/a	n/a	n/a
11053	P4	89.5	10.024	0.333	1318	255.5	n/a	n/a	n/a	n/a
11053	M1	83.6	39.757	0.837	1715.7	615.8	1.15683	7.91936	12	16
11053	M2	90.8	30.198	0.505	1859.3	519.1	0	3.14931	7	15
11060	M1	93.4	31.244	0.663	1401	302.9	0.339309	2.29303	13	15
11021	M1	84.7	19.37	0.411	1121.7	296.9	1.02887	3.81409	12	15
10947	P3	94	3.216	0.057	813.8	108.6	n/a	n/a	n/a	n/a
10947	P4	89.5	7.139	0.262	945.3	250.6	n/a	n/a	n/a	n/a
10947	M1	86.8	21.064	0.474	1019.5	317.4	1.09259	3.83537	12	15
11029	M1	80.5	41.437	0.605	1668	525.5	45.5201	52.3707	23	28
11029	M2	85.3	35.911	0.35	1294.9	255.2	17.246	25.7315	20	22
11029	M3	80.6	36.703	0.495	2.33362	394.2	5.80941	14.1612	14	17
11006	P3	88.7	4	0.15	3.96974	185.5	n/a	n/a	n/a	n/a
11006	P4	86	11.171	0.302	16.8596	295	n/a	n/a	n/a	n/a
11006	M1	93	27.051	0.486	3.66486	502.3	17.8171	43.1677	18	27
11006	M2	83.9	39.047	0.434	6.15803	399.5	18.5589	38.133	17	26
11006	M3	81.5	19.577	0.32	1.85402	304.5	12.2386	17.5527	16	18
10862	P3	88.5	3.508	0.131	4.62977	109.5	n/a	n/a	n/a	n/a
10862	P4	90.8	5.406	0.177	5.94727	159.2	n/a	n/a	n/a	n/a
10862	M1	84.1	20.92	0.361	5.61314	345.4	6.05609	17.9864	15	18
10862	M2	83.7	29.856	0.439	3.34686	197.2	0.624578	4.43407	10	13
11026	M1	92.9	11.019	0.262	16.5512	336.7	0	2.29615	10	14
